# Supplementary material for: A Passive Heat Maintenance Strategy Implemented during a Simulated Half-Time Improves Lower Body Power Output and Repeated Sprint Ability in Professional Rugby Union Players
Source: PLoS One. 2015 Mar 18;10(3):e0119374. doi: 10.1371/journal.pone.0119374 (PMC4365002; doi:10.1371/journal.pone.0119374)
Supplement: S1 Table — (XLSX) [file pone.0119374.s001.xlsx]

## Sheet: Core temp
	Control					Passive
	Baseline	Post-WU	Pre-RSSA 1	Post -RSSA 1	Pre-RSSA 2	Baseline	Post-WU	Pre-RSSA 1	Post -RSSA 1	Pre-RSSA 2
1	37.15	37.9	37.25	37.55	37	37.2	37.96	37.28	37.56	37.4
2	37	37.8	36.7	37.05	36.55	36.9	37.75	36.68	37.1	36.89
3	36.78	37.7	37.21	37.53	37.01	36.7	37.7	37.25	37.57	37.4
4	37.2	37.93	37.51	37.8	37.41	37.15	37.88	37.4	37.67	37.56
5	37.15	37.72	37.12	37.38	36.82	37.1	37.69	37.12	37.4	37
6	37.12	37.9	37.24	37.52	36.94	37.2	38	37.37	37.6	37.23
7	37	37.92	37.2	37.33	36.8	37.05	37.9	37.18	37.28	36.89
8	37.4	37.93	37.24	37.54	36.94	37.33	37.87	37.16	37.43	37.2
9	36.9	37.82	37.03	37.32	36.63	36.88	37.8	37.05	37.34	37.14
10	37.2	38.1	37.45	37.6	36.8	37.12	38.03	37.4	37.57	37.01
11	37.25	37.98	37.36	37.64	37.06	37.2	37.93	37.29	37.5	37.13
12	36.73	37.81	37.31	37.6	37.01	36.7	37.78	37.22	37.51	37.43
13	36.9	37.8	37.05	37.3	36.75	36.91	37.8	37.1	37.33	37.12
14	37.3	38.1	37.51	37.82	37.13	37.15	37.87	37.28	37.6	37.3
15	36.92	37.64	37.02	37.3	36.62	36.9	37.62	37.01	37.32	36.99
16	37.2	37.9	37.3	37.6	37	37.2	37.91	37.31	37.62	37.48
17	37.2	37.96	37.22	37.52	36.96	37.11	37.9	37.2	37.45	37
18	36.7	37.64	37.19	37.48	37.03	36.75	37.7	37.23	37.53	37.2
MEAN	37.0611	37.8639	37.2172	37.4933	36.9144	37.0306	37.8383	37.1961	37.4656	37.1872
SD	0.203264	0.135218	0.194568	0.188742	0.206575	0.191141	0.114955	0.170264	0.147338	0.205249
SEM	0.0479098	0.0318713	0.04586	0.0444869	0.0486902	0.0450524	0.0270952	0.0401316	0.0347279	0.0483776
